# Supplementary material for: Hespi: a pipeline for automatically detecting information from herbarium specimen sheets
Source: Bioscience. 2025 Jul 17;75(8):637–48. doi: 10.1093/biosci/biaf042 (PMC12352312; doi:10.1093/biosci/biaf042)
Supplement: biaf042_Supplemental_Files [file biaf042_supplemental_files.zip]

Archive with 2 entries (2 files):
- No-LLM-plots.pdf
- SupplementaryMaterial-June18.pdf
